# Supplementary material for: Bufalin Inhibits Tumorigenesis, Stemness, and Epithelial–Mesenchymal Transition in Colorectal Cancer through a C-Kit/Slug Signaling Axis
Source: Int J Mol Sci. 2022 Nov 1;23(21):13354. doi: 10.3390/ijms232113354 (PMC9656328; doi:10.3390/ijms232113354)
Supplement: Supplementary file 1 [file ijms-23-13354-s001.zip]

Archive with 2 entries (2 files):
- Ding_et_al_S1-S2.pdf
- Ding_et_al_S3-S35.pptx
